# Supplementary material for: A novel cancer immunotherapy using tumor-infiltrating B cells in the APCmin/+ mouse model
Source: PLoS One. 2021 Jan 19;16(1):e0245608. doi: 10.1371/journal.pone.0245608 (PMC7815094; doi:10.1371/journal.pone.0245608)
Supplement: S1 Dataset — (XLSX) [file pone.0245608.s001.xlsx]

## Sheet: Sheet1
Fig.1B
	1	2	3	4	5	mean	SD	SEM
PBS	315.52	191.614	214.613	366.888	197.538	257.235	79.23	35.43
Hy10-iGB	837.299	1053.37	913.53	1115.52	1078.4	999.625	118.6	53.05
					μg/ml
Fig.1C
		PBS							Hy10iGB
		1	2	3	4	5	mean	SD	1	2	3	4	5	mean	SD
	D1	0.0445832	0.0445832	0.041612	0.0615745	0.0509432	0.0486592	0.007983	0.0360715	0.0387758	0.0310461	0.041612	0.0578811	0.0410773	0.01017
	D4	0.187322	0.310206	0.187322	0.220799	0.220799	0.225289	0.05033	0.0969254	0.150468	0.0735907	0.0779185	0.157412	0.111263	0.04001
	D7	0.492596	0.927191	0.659302	0.816934	0.795988	0.738402	0.1672	0.278143	0.220799	0.288572	0.278143	0.605872	0.334306	0.1541
	D10	1.80195	2.52623	2.95171	2.06435	2.22514	2.31388	0.4428	1.2877	0.641157	0.299259	0.288572	2.18419	0.940176	0.8052
Fig.1D
	Days	PBS	Hy10 iGB
	12	1
	13	1
	15	1	1
	16	1
	20	1
	21		1
	25		1
	29		1
	35		1
Fig.2C		TiBcs D0	TiBcs D7
	IgG+	9282	130299
	IgA+	15339	90314
	IgD+IgM+	68375	140542	cells
Fig.2D	IgG			IgA			IgM
	Int-iGB	TiBc-iGB		Int-iGB	TiBc-iGB		Int-iGB	TiBc-iGB
1	7.134	7.261		46.944	50.09		39.615	32.988
2	4.833	4.954		28.815	34.767		39.724	40.952
3	6.756	9.565		18.694	42.685		36.905	28.113
mean	6.241	7.26	μg/ml	31.484	42.514	ng/ml	38.3145	34.018	ng/ml
Fig.3B
	weeks	PBS	Int. B-iGB	TiBc-iGB
	1	1
	3	1	1
	3	1
	5		1
	6	1	1
	9		1	1
	10	1
	13		1	1
	15	1
	17		1
	19	1
	20		1	1
	28			1
	30			0
	30			0
	30			0
Fig.3C
	PBS
	1	2	3	4	5	6	7	mean	SD	SEM
9w	106.114	106.565	107.738	106.692	109.172	107.424	107.592	107.328	1.009	0.3813
10w	110.426	109.767	110.409	112.342	113.841	111.19	110.521	111.214	1.415	0.535
11w	112.937	113.348	115.15	113.439	116.231	115.12	113.829	114.293	1.215	0.4591
12w	116.376	114.65	116.185	116.511	116.62	115.721	115.998	116.009	0.6735	0.2546
13w	111.299	110.635	111.662	112.342	113.952	115.83	115.456	113.025	2.068	0.7815
14w	109.716	109.116	109.046	110.368	112.785	115.229	115.944	111.743	2.917	1.103
15w	107.205	108.356	101.798	106.637	110.395	113.428	118.872	109.527	5.449	2.059
16w	104.148	104.286	89.5913	104.334	108.616	108.297	113.72	104.713	7.511	2.839
17w	98.9083	95.7135		97.4218	98.1101	115.448	115.13	103.455	9.227	3.767
18w	97.5437	93.4889		96.8733	96.8872	105.568	111.551	100.319	6.807	2.779
19w		89.2024			94.219	110.371	109.707	100.875	10.78	5.391
20w		90.9387			92.607	109.989	109.653	100.797	10.44	5.222
	Int.iGB
	1	2	3	4	5	6	7	mean	SD	SEM
9w	104.483	104.873	107.013	108.38	105.309	103.376	105.956	105.627	1.666	0.6296
10w	110.388	110.666	112.59	113.374	109.426	107.771	110.546	110.68	1.873	0.7079
11w	115.637	113.048	113.473	115.15	114.247	113.237	114.481	114.182	0.9856	0.3725
12w	115.965	115.43	115.848	117.203	115.493	113.398	115.683	115.574	1.13	0.427
13w	111.154	111.153	116.565	116.704	113.434	113.505	115.574	114.013	2.35	0.8883
14w	112.247	110.179	115.185	115.871	109.588	110.665	111.967	112.243	2.439	0.9219
15w	111.208	111.153	110.271	112.264	108.938	110.236	116.503	111.51	2.432	0.9192
16w	109.404	109.637	95.693	112.098	108.288	107.824	114.044	108.141	5.908	2.233
17w	103.226	110.07	93.153	107.936	100.542	103.483	108.579	103.856	5.826	2.202
18w	99.0159	105.901	93.2634	107.936	96.8039	102.412	107.978	101.901	5.752	2.174
19w	98.4691	107.093		107.325	92.7411	101.233	105.027	101.981	5.696	2.326
20w	112.356	104.656		101.165	92.1993	95.2304	100.164	100.962	7.125	2.909
	TiBc-iGB
	1	2	3	4	5	6	7	mean	SD	SEM
9w	106.747	106.165	107.646	104.788	107.978	108.772	106.364	106.923	1.325	0.5008
10w	111.026	113.202	111.985	111.752	112.133	111.129	113.669	112.128	0.9919	0.3749
11w	114.591	113.421	111.497	115.234	116.731	114.912	112.673	114.151	1.75	0.6613
12w	117.06	113.857	115.184	116.213	117.341	116.228	118.373	116.322	1.482	0.5602
13w	117.828	119.258	115.781	117.356	118.947	117.818	121.527	118.359	1.799	0.68
14w	117.663	118.221	115.781	116.159	120.332	117.105	118.594	117.694	1.55	0.5858
15w	117.718	114.839	115.781	115.832	118.892	116.447	120.531	117.149	2.01	0.7596
16w	117.115	115.003	116.703	109.848	117.673	116.667	118.76	115.967	2.928	1.107
17w	117.608	115.876	111.822	111.915	118.116	115.844	118.096	115.611	2.726	1.03
18w	112.233	111.457	108.839	109.684	114.515	113.158	115.772	112.237	2.49	0.9412
19w	110.697	111.457	110.358	111.371	113.075	112.555	112.618	111.733	1.035	0.3913
20w	109.764	111.02	108.731	110.011	112.244	111.897	112.452	110.874	1.414	0.5346
Fig.3D
	PBS
	1	2	3	4	5	mean	SD	SEM
< 3 mm	5	7	7	8	5	6.4	1.342	0.6
3-4 mm	8	9	12	13	8	10	2.345	1.049
4-5 mm	6	6	11	8	7	7.6	2.074	0.9274
> 5 mm	5	3	5	3	4	4	1	0.4472
	Int. B-iGB
	1	2	3	4	5	mean	SD	SEM
< 3 mm	7	4	13	13	7	8.8	4.025	1.8
3-4 mm	9	7	15	16	9	11.2	4.025	1.8
4-5 mm	10	8	12	14	9	10.6	2.408	1.077
> 5 mm	4	4	6	6	4	4.8	1.095	0.4899
	TiBc-iGB
	1	2	3	4	5	mean	SD	SEM
< 3 mm	10	7	12	7	11	9.4	2.302	1.03
3-4 mm	5	3	8	4	8	5.6	2.302	1.03
4-5 mm	3	5	4	2	2	3.2	1.304	0.5831
> 5 mm	0	0	0	0	0	0
