# Supplementary material for: A novel cancer immunotherapy using tumor-infiltrating B cells in the APCmin/+ mouse model
Source: PLoS One. 2021 Jan 19;16(1):e0245608. doi: 10.1371/journal.pone.0245608 (PMC7815094; doi:10.1371/journal.pone.0245608)
Supplement: S1 File — (ZIP) [file pone.0245608.s003.zip]

Archive with 10 entries (7 files):
- WB IgG original/
- WB IgG original/IgG tumor.pdf
- __MACOSX/
- __MACOSX/WB IgG original/
- __MACOSX/WB IgG original/._IgG tumor.pdf
- WB IgG original/GAPDH.pdf
- __MACOSX/WB IgG original/._GAPDH.pdf
- WB IgG original/IgG Normal intestinal tissues.pdf
- __MACOSX/WB IgG original/._IgG Normal intestinal tissues.pdf
- __MACOSX/._WB IgG original
